# Supplementary material for: Machine Learning Consensus Clustering Approach for Hospitalized Patients with Phosphate Derangements
Source: J Clin Med. 2021 Sep 27;10(19):4441. doi: 10.3390/jcm10194441 (PMC8509302; doi:10.3390/jcm10194441)
Supplement: Supplementary file 1 [file jcm-10-04441-s001.zip]

Archive with 1 entries (1 files):
- jcm-1353869-Supplementary.pdf
